# Supplementary material for: A novel approach to study the morphology and chemistry of pollen in a phylogenetic context, applied to the halophytic taxon Nitraria L.(Nitrariaceae)
Source: PeerJ. 2018 Jul 19;6:e5055. doi: 10.7717/peerj.5055 (PMC6054868; doi:10.7717/peerj.5055)
Supplement: Appendix S3 [file peerj-06-5055-s003.xlsx]

## Sheet: Blad1
APPENDIX 3
Summary table of the 24 morphological characters used to describe the Nitraria pollen in this study.
	Polar.axis	Equatorial.axis	P/E	Equatorial.diameter	Apocolpium.distance.max	Apocolpium.distance.min	PAI	Colpus.length	Colpus.width	Porus.length	Porus.width	Costa.thickness	Sexine.equatorial.view	Nexine.equatorial.view	Exine.equatorial.view	Exine.polar.area.equatorial.view	Exine.polar.view	Exine.index	Sculpture	Punctae	Striae	Pattern
N_billardierei	50.68	30.38	1.64	29.32	8.75	5.37	0.29	43	1.75	6.2	8.72	2.21	1.26	1.79	3.05	3.69	3.45	0.11	Striate	0	Tight	1
N_retusa	38.96	28.35	1.37	27.98	7.45	6.07	0.26	33.37	4	3.63	9.8	2.43	1.12	2.13	3.25	2.46	3.16	0.11	Striate	1	Loose	2
N_schoberi	45.49	34.71	1.32	33.24	9.75	8.25	0.29	39.1	5.27	3.57	9.75	3.75	1.31	2.38	3.7	3.73	3.93	0.11	Striate	0	Tight	1
N_sibirica	39.84	27.53	1.44	28.94	4.95	4.8	0.17	35.15	3.91	4.55	9.17	1.89	1.05	1.81	2.81	2.69	2.87	0.09	Striate	0	Loose	3
N_sphaerocarpa	36.66	25.69	1.42	24.85	5.2	4.47	0.2	31.22	2.9	2.2	5.9	2.52	1.59	2.11	3.7	3.09	3.7	0.15	Striate	1	Tight	2
N_tangutorum	42.17	27.24	1.54	27.85	6.62	5.36	0.23	37.37	3.42	4.8	9.2	2.6	1.05	1.95	3	2.69	3.1	0.11	Striate	0	Tight	1
P_harmala	24.4	27.02	0.9	25.67	4.67	4.35	0.18	19.92	7.5	8.9	7.5	NA	0.97	0.9	1.87	1.85	1.85	0.07	Microreticulate	NA	NA	NA
P_nigellastrum	20.3	20.25	1	20.21	3.6	3.37	0.17	16.4	4.65	5.97	4.7	NA	0.93	0.87	1.8	1.9	1.83	0.09	Microreticulate	NA	NA	NA
Morphological characters
Polar.axis	Length of polar axis in µm
Equatorial.axis	Length of equatorial axis in µm (measured in equatorial view)
P/E	Polar axis/ equatorial axis
Equatorial.diameter	Diameter of equatorial axis in µm (measured in polar view)
Apocolpium.distance.max	Maximum distance between the apices of two colpi, measured in µm
Apocolpium.distance.min	Minimum distance between the apices of two colpi, measured in µm
PAI	Polar area index (also known as apocolpium index): apocolpium.distance.max/equatorial.diameter
Colpus.length	Length of colpi in µm
Colpus.width	Wight of colpi in µm
Porus.length	Length of pores in µm
Porus.width	Wight of pores in µm
Costa.thickness	Thickness of costae in µm
Sexine.equatorial.view	Thickness of sexine in µm (measured in equatorial view)
Nexine.equatorial.view	Thickness of nexine in µm (measured in equatorial view)
Exine.equatorial.view	Thickness of exine in µm (measured in equatorial view)
Exine.polar.area.equatorial.view	Thickness of exine in polar area in µm (measured in equatorial view)
Sexine.polar.view	Thickness of sexine in µm (measured in polar view)
Nexine.polar.view	Thickness of nexine in µm (measured in polar view)
Exine.polar.view	Thickness of exine in µm (measured in polar view)
Exine.index	Exine.polar.view/equatorial diameter
Scultpture	Striate or microreticulate
Punctae	0 = absent, 1 = present
Striae	Tight or loose striae pattern
Pattern	Striae pattern. 1 = convolute, 2 = intermediate, 3 = straight
