# Supplementary material for: A novel approach to study the morphology and chemistry of pollen in a phylogenetic context, applied to the halophytic taxon Nitraria L.(Nitrariaceae)
Source: PeerJ. 2018 Jul 19;6:e5055. doi: 10.7717/peerj.5055 (PMC6054868; doi:10.7717/peerj.5055)
Supplement: Supplemental Information 2 [file peerj-06-5055-s006.tre]

#NEXUS

Begin taxa;
	Dimensions ntax=14;
	Taxlabels
		Nitraria_billardieri
		Nitraria_komarovii
		Nitraria_retusaAfr
		Nitraria_retusaIsr
		Nitraria_roborowskii
		Nitraria_schoberi
		Nitraria_sibirica
		Nitraria_sphaerocarpa
		Nitraria_tangutorum
		Peganum_harmala
		Peganum_harmala1
		Peganum_nigellastrum
		Tribulus_terrestris
		Zygophyllum_xanthoxylum
		;
End;

Begin trees;
	Translate
		1 Nitraria_billardieri,
		2 Nitraria_komarovii,
		3 Nitraria_retusaAfr,
		4 Nitraria_retusaIsr,
		5 Nitraria_roborowskii,
		6 Nitraria_schoberi,
		7 Nitraria_sibirica,
		8 Nitraria_sphaerocarpa,
		9 Nitraria_tangutorum,
		10 Peganum_harmala,
		11 Peganum_harmala1,
		12 Peganum_nigellastrum,
		13 Tribulus_terrestris,
		14 Zygophyllum_xanthoxylum
		;
tree TREE1 = [&R] ((((11[&rate_range={5.737398829731872E-5,0.009307956278850222},height_95%_HPD={0.0,2.8421709430404007E-14},length_range={0.19418913023917492,30.765294987671254},height_median=0.0,length_95%_HPD={0.3441172543766868,7.096356577345043},height=7.672150102216077E-15,rate=0.0012979872418588903,height_range={0.0,5.6843418860808015E-14},rate_median=0.0010199056430091036,length=2.9660023399634854,length_median=2.3878024696867777,rate_95%_HPD={1.0662856487472578E-4,0.003285348371991698}]:2.3878024696867897,12[&rate_range={6.549403662782093E-6,0.004314405111088602},height_95%_HPD={0.0,2.8421709430404007E-14},length_range={0.19418913023917492,30.765294987671254},height_median=0.0,length_95%_HPD={0.3441172543766868,7.096356577345043},height=7.672150102216077E-15,rate=3.3156488702497985E-4,height_range={0.0,5.6843418860808015E-14},rate_median=2.586496445653621E-4,length=2.9660023399634854,length_median=2.3878024696867777,rate_95%_HPD={4.2324901785625635E-5,8.398575930768902E-4}]:2.3878024696867897)[&height_95%_HPD={0.34411725437668395,7.096356577345048},length_range={2.3705984615472726,98.29494527280504},length_95%_HPD={5.254172085432366,53.054511589932886},height_range={0.19418913023918094,30.765294987671254},rate_95%_HPD={2.5047433196607777E-4,0.00217884790243404},rate_range={1.8233862007425473E-4,0.007995414592199306},height_median=2.3878024696867897,rate=9.860707098338132E-4,height=2.966002339963495,posterior=1.0,rate_median=8.196065764581459E-4,length=27.338269820813366,length_median=25.261165913152965]:25.862441997237866,10[&rate_range={1.747009879255452E-4,0.0056173822938975475},height_95%_HPD={0.0,1.4210854715202004E-14},length_range={3.8986763627043795,100.29151181553698},height_median=0.0,length_95%_HPD={7.495042806281625,56.10567269624739},height=7.692539146176063E-15,rate=7.983059943970129E-4,height_range={0.0,4.263256414560601E-14},rate_median=6.926580295968446E-4,length=30.304272160777185,length_median=28.250244466924634,rate_95%_HPD={2.42290289531933E-4,0.001636367505083165}]:28.250244466924656)[&height_95%_HPD={7.495042806281646,56.10567269624739},length_range={4.376886507641572,101.4148802819149},length_95%_HPD={28.579894013976116,92.27518050775026},height_range={3.8986763627043786,100.29151181553698},rate_95%_HPD={4.7032030862491836E-4,0.0025094190175773785},rate_range={1.2624280821014171E-5,0.006562488584874185},height_median=28.250244466924656,rate=0.0013593044586979839,height=30.304272160777195,posterior=1.0,rate_median=0.0012330407825297469,length=59.908874984136055,length_median=60.372339078609556]:57.04639494750219,(((3[&rate_range={2.8579534930324143E-5,0.0086556099250374},height_95%_HPD={0.0,2.8421709430404007E-14},length_range={0.19433726413063637,37.964156885867084},height_median=0.0,length_95%_HPD={0.2699923493382607,8.573268431385346},height=7.682653549104555E-15,rate=6.92428731391517E-4,height_range={0.0,4.263256414560601E-14},rate_median=5.508833634762525E-4,length=3.3948269932554194,length_median=2.6258818696739366,rate_95%_HPD={5.168980524378658E-5,0.0016968085776512755}]:2.6258818696739468,4[&rate_range={2.1087126643906174E-5,0.006554802835152708},height_95%_HPD={0.0,2.8421709430404007E-14},length_range={0.19433726413063637,37.964156885867084},height_median=0.0,length_95%_HPD={0.2699923493382607,8.573268431385346},height=7.682653549104555E-15,rate=5.68828661343489E-4,height_range={0.0,4.263256414560601E-14},rate_median=4.5407506306413884E-4,length=3.3948269932554194,length_median=2.6258818696739366,rate_95%_HPD={5.2047948513200584E-5,0.0013926373326448133}]:2.6258818696739468)[&height_95%_HPD={0.2699923493382812,8.573268431385358},length_range={2.818869439158588,76.5103261192087},length_95%_HPD={7.76792554195616,52.6938971035166},height_range={0.19433726413063823,37.9641568858671},rate_95%_HPD={2.8474645293867084E-4,0.0018650080298630856},rate_range={2.1252352558961613E-4,0.007183523580829191},height_median=2.6258818696739468,rate=8.863455427253612E-4,height=3.394826993255426,posterior=1.0,rate_median=7.437408797652011E-4,length=28.242379656661683,length_median=26.420785965746163]:27.37725936715853,((5[&rate_range={1.8205083310926967E-5,0.004758042944661459},height_95%_HPD={0.0,1.4210854715202004E-14},length_range={0.4287449246431881,57.901427691468385},height_median=0.0,length_95%_HPD={0.9357857133956647,14.534722139410137},height=7.703351517973026E-15,rate=3.035296532188225E-4,height_range={0.0,4.263256414560601E-14},rate_median=2.4623928831304096E-4,length=7.056844526347401,length_median=6.305122412474396,rate_95%_HPD={4.511985802976094E-5,7.175153419822847E-4}]:5.892706250554781,9[&rate_range={2.5482433191675162E-5,0.0068798492054640194},height_95%_HPD={0.0,1.4210854715202004E-14},length_range={0.4287449246431881,63.283892893407895},height_median=0.0,length_95%_HPD={0.927082974575524,15.244159015543001},height=7.685742798189401E-15,rate=5.466637945784353E-4,height_range={0.0,4.263256414560601E-14},rate_median=4.377172104002622E-4,length=7.270945877508413,length_median=6.444651330014896,rate_95%_HPD={7.37547555594385E-5,0.0013040813667021102}]:5.892706250554781)[&height_95%_HPD={0.9270829745755407,13.816757071457559},length_range={0.00206410057817763,42.40494150122375},length_95%_HPD={0.00206410057817763,8.842200831853944},height_range={0.4287449246431976,50.7930313248356},rate_95%_HPD={8.720056329521066E-6,0.0011183822569605416},rate_range={6.215247512962633E-6,0.008217488870516506},height_median=5.892706250554781,rate=3.83201725915715E-4,height=6.6272963056376515,posterior=0.8470250646725072,rate_median=2.5194986892372855E-4,length=3.185159358456285,length_median=2.2795980013266934]:3.068286569710878,(((2[&rate_range={1.0909923325168706E-4,0.007543496133727743},height_95%_HPD={0.0,2.8421709430404007E-14},length_range={0.31642942601658436,28.35708343049089},height_median=0.0,length_95%_HPD={0.4926915134110153,6.3902880513492075},height=7.777184571100855E-15,rate=0.001347186782323017,height_range={0.0,4.263256414560601E-14},rate_median=0.0011413539999492097,length=3.0178048313563766,length_median=2.6147574615724922,rate_95%_HPD={2.2263311290996092E-4,0.0030039943078373184}]:2.6147022987203243,1[&rate_range={2.432343635856625E-5,0.005982362824564271},height_95%_HPD={0.0,2.8421709430404007E-14},length_range={0.31642942601658436,28.35708343049089},height_median=0.0,length_95%_HPD={0.4926915134110153,6.3902880513492075},height=7.777184571100855E-15,rate=5.294936288977167E-4,height_range={0.0,4.263256414560601E-14},rate_median=4.4650864064414253E-4,length=3.0178011573682295,length_median=2.6147574615724922,rate_95%_HPD={6.514373592807804E-5,0.0011798535106486378}]:2.6147022987203243)[&height_95%_HPD={0.49269151341101747,6.390288051349216},length_range={0.020417790694748916,25.489397329819134},length_95%_HPD={0.046110560950206825,4.43199799655318},height_range={0.3164294260165832,28.35708343049089},rate_95%_HPD={4.201163324494117E-5,0.001827195736096414},rate_range={9.824540456809968E-6,0.009823186660019445},height_median=2.6147022987203243,rate=6.763921624227754E-4,height=3.017759342221395,posterior=0.9999782613421447,rate_median=4.947410845698146E-4,length=1.6919313619815088,length_median=1.2787982923941947]:1.572803288916269,7[&rate_range={3.3992960875955655E-5,0.004395129333876008},height_95%_HPD={0.0,2.8421709430404007E-14},length_range={0.5129969129038858,32.76946482446758},height_median=0.0,length_95%_HPD={1.1348929701296024,9.14403007328466},height=7.7561776773239E-15,rate=6.192025509535529E-4,height_range={0.0,4.263256414560601E-14},rate_median=5.498806230322962E-4,length=4.70314758287098,length_median=4.188043702014287,rate_95%_HPD={1.1047037053897058E-4,0.001254648284466868}]:4.187505587636593)[&height_95%_HPD={1.1309607856520074,9.127547327946132},length_range={0.016071743326185217,33.48649848383003},length_95%_HPD={0.04255066156980103,5.255829341371518},height_range={0.5129969129038869,32.76946482446759},rate_95%_HPD={4.1794312407995225E-5,0.0017346695191469612},rate_range={1.038448958568936E-5,0.007593557373943887},height_median=4.187505587636593,rate=6.442524684825592E-4,height=4.702723147613794,posterior=0.9944131649311971,rate_median=4.674960323988053E-4,length=1.9386902815426643,length_median=1.433903623921555]:1.7610855108631256,6[&rate_range={7.262720169513766E-5,0.005533709355487325},height_95%_HPD={0.0,1.4210854715202004E-14},length_range={0.8252833465180425,40.450274892561715},height_median=0.0,length_95%_HPD={2.1500039487554323,12.665791361583336},height=7.669060853131231E-15,rate=7.506227030847387E-4,height_range={0.0,4.263256414560601E-14},rate_median=6.876137748024813E-4,length=6.630994276376756,length_median=5.941951424268426,rate_95%_HPD={1.9356387932761336E-4,0.0014349786213682736}]:5.948591098499719)[&height_95%_HPD={1.9621397556159934,12.450729036749507},length_range={0.06908819385382792,46.75693836990387},length_95%_HPD={0.19762443506367244,7.924989398176567},height_range={1.132859219518295,40.45027489256174},rate_95%_HPD={4.550559606562437E-5,0.002048272924759606},rate_range={9.665821222612795E-6,0.007984448164913267},height_median=5.948591098499719,rate=7.65885403337335E-4,height=6.637574670883718,posterior=1.0,rate_median=5.69196131429136E-4,length=3.1111941652435706,length_median=2.3924962273939148]:3.01240172176594)[&height_95%_HPD={3.389043967466421,18.403103471495868},length_range={0.5976309745388964,66.29895585045197},length_95%_HPD={2.71440923909618,45.06518471874112},height_range={2.3675873766570987,63.28389289340791},rate_95%_HPD={8.376036117030747E-5,0.001099194065250812},rate_range={6.359235257902478E-5,0.007010535692179949},height_median=8.960992820265659,rate=4.289070059647421E-4,height=9.974841190906016,posterior=1.0,rate_median=3.107809481653704E-4,length=21.66236545901139,length_median=19.585688901797354]:21.042148416566818)[&height_95%_HPD={11.153705348530863,55.90108991982823},length_range={1.303968232819031,74.4603492934295},length_95%_HPD={5.167670443411588,53.335683300113445},height_range={5.382551345770736,77.69975944610024},rate_95%_HPD={8.758749330423623E-5,7.713347306655459E-4},rate_range={7.278319559113748E-5,0.005368720339434269},height_median=30.003141236832477,rate=3.099580066026063E-4,height=31.637206649917193,posterior=1.0,rate_median=2.2886100019671384E-4,length=31.907952310939912,length_median=32.912867457175885]:31.83856193530032,8[&rate_range={5.6167310549737746E-5,2.479910628744779E-4},height_95%_HPD={0.0,1.4210854715202004E-14},length_range={57.700112650074146,86.08522594074536},height_median=1.4210854715202004E-14,length_95%_HPD={57.700112650074146,75.26384915466133},height=7.698408719437271E-15,rate=1.340262311395331E-4,height_range={0.0,4.263256414560601E-14},rate_median=1.3290802723890058E-4,length=63.545158960857385,length_median=61.84170317213278,rate_95%_HPD={8.830640409727831E-5,1.801832718078495E-4}]:61.84170317213278)[&height_95%_HPD={57.700112650074146,75.26384915466134},length_range={5.079280741016056,49.90326488912268},length_95%_HPD={10.477439052089778,46.30654996375374},height_range={57.700112650074146,86.08522594074537},rate_95%_HPD={2.6728244886267775E-4,0.0038899021103800738},rate_range={3.320305105486446E-5,0.00717760094315594},height_median=61.841703172132796,rate=0.0019039210737248104,height=63.54515896085741,posterior=1.0,rate_median=0.0016472997752432987,length=27.53672833480705,length_median=27.03467354363592]:23.454936242294053)[&height_95%_HPD={70.55083188918843,103.58735828490416},length_range={8.010793822705864E-4,41.228901444199764},length_95%_HPD={0.11628184195595281,31.93630513521495},height_range={64.05797991668285,108.20162013444741},rate_95%_HPD={8.639564523785563E-5,0.003878655418872404},rate_range={1.8775205030576524E-5,0.007092337820016335},height_median=85.29663941442685,rate=0.0018547589146608661,height=85.93413981685327,posterior=0.660268255037934,rate_median=0.0016233934121817261,length=18.34361861520545,length_median=19.32564389052196]:19.76862397023018,(14[&rate_range={0.002658365250304274,0.02226942032063583},height_95%_HPD={0.0,1.4210854715202004E-14},length_range={12.070720704439072,108.38127576510048},height_median=1.4210854715202004E-14,length_95%_HPD={48.70353884715031,105.08819994404978},height=7.707985391600295E-15,rate=0.004530488241598579,height_range={0.0,4.263256414560601E-14},rate_median=0.004293058652748019,length=73.63747759337032,length_median=73.61789582718869,rate_95%_HPD={0.0028450159093878053,0.006539237702472284}]:72.34921372561922,13[&rate_range={0.0014751812151236944,0.02226942032063583},height_95%_HPD={0.0,1.4210854715202004E-14},length_range={12.070720704439072,108.75476326133432},height_median=1.4210854715202004E-14,length_95%_HPD={49.00608150590091,106.8580323735688},height=7.707985391600295E-15,rate=0.0029626754397747237,height_range={0.0,4.263256414560601E-14},rate_median=0.002786328527904551,length=74.14515802413187,length_median=73.61789582718869,rate_95%_HPD={0.0018665213903078497,0.004102910566560331}]:72.34921372561922)[&height_95%_HPD={45.72882827882699,100.25121292401741},length_range={0.002986787340887531,94.9106870889059},length_95%_HPD={4.519674444668411,54.51279659190258},height_range={12.070720704439069,106.6990145644465},rate_95%_HPD={1.0934651283694378E-4,0.004431694988562401},rate_range={1.1944552948931435E-5,0.0070867163688582225},height_median=72.34921372561924,rate=0.002332429189586078,height=71.70596882848739,posterior=0.9267842003434708,rate_median=0.0022256471148465458,length=29.515703722581488,length_median=28.095809042972107]:32.71604965903779)[&height_95%_HPD={103.10727878105781,107.02469515300727},height_median=105.06526338465703,height=105.06001392607816,posterior=1.0,height_range={100.95942377143675,109.22937407419921},length=0.0];
End;
